# Supplementary material for: VDR Activation Suppresses Pancreatic Cancer Metastasis Through Inhibition of the ERK Signaling Pathway
Source: Cancers (Basel). 2026 Jul 16;18(14):2296. doi: 10.3390/cancers18142296 (PMC13407328; doi:10.3390/cancers18142296)
Supplement: Supplementary file 1 [file cancers-18-02296-s001.zip]

Archive with 1 entries (1 files):
- cancers-4423005-supplementary.pdf
